# Supplementary material for: Vanilloid-dependent TRPV1 opening trajectory from cryoEM ensemble analysis
Source: Nat Commun. 2022 May 24;13:2874. doi: 10.1038/s41467-022-30602-2 (PMC9130279; doi:10.1038/s41467-022-30602-2)
Supplement: Supplementary file 4 — Source Data [file 41467_2022_30602_MOESM4_ESM.xlsx]

## Sheet: Fig 1.TRPV1 Q10 with RTx 
			Stats
			TRPV1 WT Q10 calculation
			Condition			Temperature and Q10 calculation
				Apparent RTX occupancy (Po)
			TRPV1 RTx free		Slope(-Ea/R)	1/T1	1/T2	Q10
			WT high T range >=42 C	0	-15.225	0.0033	0.00328	44.4584
			WT low T range =< 42 C	0	-2.89	0.00345	0.0036	2.28527
			WT high T range	0	-14.337	0.0031	0.00315	25.1193
			WT low T range	0	-1.8	0.0033	0.0035	1.61399
			WT high T range	0	-15.7	0.0031	0.00313	33.3711
			WT low T range	0	-1.32	0.00335	0.00342	1.41655
			WT high T range	0	-13.4	0.00311	0.00333	24.4199
			WT low T range	0	-1.35	0.0035	0.0033	1.43194
			WT high T range	0	-16.7	0.0032	0.0033	58.0123
			WT low T range	0	-1.76	0.0034	0.0035	1.61972
			WT high T range	0	-14.9	0.0032	0.0033	37.449
			WT low T range	0	-1.64	0.00355	0.00345	1.58803
			TRPV1 pretreated with 10nM RTx
			WT with RTX high T range	0.08	-10.8	0.00328	0.00332	14.9995
			WT with RTX low T range	0.08	-2.45	0.0034	0.00348	1.94932
			WT with RTX high T range	0.12	-8.25	0.00346	0.00343	9.53001
			WT with RTX low T range	0.12	-2	0.00346	0.00352	1.7522
			WT with RTX high T range	0.19	-5.9	0.00318	0.00322	4.01917
			WT with RTX low T range	0.19	-1.25	0.00354	0.00336	1.40825
			WT with RTX high T range	0.26	-3.1	0.00335	0.00325	2.17527
			WT with RTX low T range	0.26	-2.1	0.0035	0.00355	1.82358
			WT with RTX high T range	0.28	-4.79	0.0033	0.0034	3.44697
			WT with RTX low T range	0.28	-1.33	0.00352	0.00356	1.46779
			WT with RTX high T range	0.3	-6.1	0.0034	0.00332	4.88167
			WT with RTX low T range	0.3	-1.98	0.00349	0.00351	1.74803
			WT with RTX high T range	0.32	-7.4	0.00337	0.00327	6.53842
			WT with RTX low T range	0.32	-1.85	0.0035	0.00358	1.70532
			WT with RTX high T range	0.45	-4.45	0.00352	0.00338	3.3841
			WT with RTX low T range	0.45	-1.61	0.0036	0.00352	1.59963
			WT with RTX high T range	0.63	-3.9	0.00343	0.00336	2.81493
			WT with RTX low T range	0.63	-2	0.00352	0.00342	1.74088
			WT with RTX high T range	0.84	-4.3	0.00342	0.00336	3.11976
			WT with RTX low T range	0.84	-1.46	0.00343	0.00355	1.50583
			WT with RTX high T range	1	-1.7	0.0032	0.0033	1.51189
			WT with RTX low T range	1	-1.4	0.00344	0.00357	1.4857

## Sheet: Fig 6. YO-PRO inhibition
	WT TRPV1										inhibiton% mean	S.E.M
		currents	RTX (pA)	YO (pA)	BASE(pA)	inhibiton ratio ((IYO-IBASE)/(IRTX-IBASE))				TRPV1	0.846259	0.0249
			2105	1817	359	0.835052				VR1 Y584F	0.21924	0.0167481
			1115	945	180	0.818182				VR1 Y641A	0.181767	0.0482165
			4128	3500	400	0.831545
			3854	3640	43	0.943847
			5522	4750	1550	0.805639
	VR1 Y584F
		currents	614	300	220	0.203046
			425	210	150	0.218182
			1380	405	103	0.236492
			8350	1950	170	0.217604
	VR1 Y641A
		currents	747	215	95	0.184049
			222	90	50	0.232558
			635	180	108	0.136622
			391	115	56	0.176119
